# Supplementary material for: Microarray Analysis of Paramylon, Isolated from Euglena Gracilis EOD-1, and Its Effects on Lipid Metabolism in the Ileum and Liver in Diet-Induced Obese Mice
Source: Nutrients. 2021 Sep 27;13(10):3406. doi: 10.3390/nu13103406 (PMC8538961; doi:10.3390/nu13103406)
Supplement: Supplementary file 1 [file nutrients-13-03406-s001.zip]

Archive with 1 entries (1 files):
- nutrients-1342208-supplementary.pdf
